# Supplementary material for: Taphonomic experiments reveal authentic molecular signals for fossil melanins and verify preservation of phaeomelanin in fossils
Source: Nat Commun. 2023 Oct 6;14:5651. doi: 10.1038/s41467-023-40570-w (PMC10558522; doi:10.1038/s41467-023-40570-w)
Supplement: Supplementary file 3 — Source Data [file 41467_2023_40570_MOESM3_ESM.xlsx]

## Sheet: Fig. 2
Figure 2: AHPO-HPLC data for black, rufous and white feathers from extant birds with, and without, thermal treatment.
Feather colour	Species	Treatment	AHPO PTCA (ng/mg)	AHPO PDCA (ng/mg)	AHPO TTCA (ng/mg)	AHPO TDCA (ng/mg)	AHPO PTeCA (ng/mg)	HI Hydrolysis 4-AHP (ng/mg)	HI Hydrolysis BZ (ng/mg)
Black	G. gallus	Untreated	1350	146	76.2	90.4	424	6	8.9
Black	G. gallus	Untreated	1409	88.5	54.2	87.6	406	9.7	8.9
Black	G. gallus	Untreated	1869	198	120	103	613	8.4	8.9
Black	G. gallus	Untreated	1660	147	121	51.6	600	39.8	7
Black	G. gallus	Untreated	1365	109	134	43	482	34.5	7
Black (mean)	G. gallus	Untreated	1530.6	137.7	101.08	75.12	505	19.68	8.14
Orange	G. gallus	Untreated	224	69.9	1066	181	13.1	4841	2377
Orange	G. gallus	Untreated	291	115	1212	216	13.1	4726	2845
Orange	G. gallus	Untreated	254	64.4	1060	170	13.1	4330	2668
Orange	G. gallus	Untreated	137	67.6	713	51.6	20.4	2302	2060
Orange	G. gallus	Untreated	138	111	1110	77.3	8.7	3338	3038
Orange (mean)	G. gallus	Untreated	208.8	85.58	1032.2	139.18	13.68	3907.4	2597.6
White	E. garzetta	Untreated	6.4	1.8	14	2.2	13.1	4.8	8.9
White	E. garzetta	Untreated	6.4	1.8	14	2.2	13.1	3.6	8.9
White	E. garzetta	Untreated	7.4	3.1	6.1	4.3	5.8	1.1	7
White	E. garzetta	Untreated	7.4	3.1	6.1	4.3	8.7	1	7
White (mean)	E. garzetta	Untreated	6.9	2.45	10.05	3.25	10.18	2.63	7.95
Black	G. gallus	200°C	1642	218	79.9	126	571	13.1	8.9
Black	G. gallus	200°C	1425	117	40.7	91.3	395	13.1	8.9
Black	G. gallus	200°C	1074	165	53.3	122	370	13.7	8.9
Black	G. gallus	200°C	1725	251	97.2	241	801	45.6	13.9
Black	G. gallus	200°C	1269	240	72.9	189	468	53.4	13.9
Black (mean)	G. gallus	200°C	1427	198.2	68.8	153.86	521	27.78	10.9
Orange	G. gallus	200°C	126	38.2	692	343	13.1	1116	1014
Orange	G. gallus	200°C	181	64.9	1163	504	25.4	2396	2223
Orange	G. gallus	200°C	153	37.4	828	335	25.4	2148	1618
Orange	G. gallus	200°C	140	165	1470	785	20.4	1166	1571
Orange	G. gallus	200°C	131	149	1592	808	20.4	1187	1641
Orange (mean)	G. gallus	200°C	146.2	90.9	1149	555	20.94	1602.6	1613.4
White	E. garzetta	200°C	7.7	4.8	22.7	4.5	12.7	1.8	8.9
White	E. garzetta	200°C	7.7	4.8	22.7	4.5	12.7	3.5	8.9
White	E. garzetta	200°C	7.4	3.1	6.1	4.3	5.8	2.5	7
White	E. garzetta	200°C	7.4	7.7	6.1	4.3	5.8	2.1	7
White (mean)	E. garzetta	200°C	7.55	5.1	14.4	4.4	9.25	2.48	7.95
Black	G. gallus	250°C	367	212	54.2	119	165	18.3	107
Black	G. gallus	250°C	355	277	57.2	86.6	320	17.7	142
Black	G. gallus	250°C	304	253	69.3	80.9	140	21	88.9
Black	G. gallus	250°C	203	146	24.3	85.9	193	27.6	209
Black	G. gallus	250°C	608	240	48.6	172	312	41.7	153
Black (mean)	G. gallus	250°C	367.4	225.6	50.72	108.88	226	25.26	139.98
Orange	G. gallus	250°C	34.4	103	696	646	29.6	356	551
Orange	G. gallus	250°C	61	156	781	633	41.8	318	462
Orange	G. gallus	250°C	144	87.8	818	829	38.2	390	676
Orange	G. gallus	250°C	50.3	103	607	636	58.3	373	594
Orange	G. gallus	250°C	109	101	461	489	58.3	185	384
Orange (mean)	G. gallus	250°C	79.74	110.16	672.6	646.6	45.24	324.4	533.4
White	E. garzetta	250°C	15.4	24.2	21	26.7	14.4	21.9	107
White	E. garzetta	250°C	15.4	24.2	21	26.7	14.4	28	125
White	E. garzetta	250°C	35.3	59	24.3	17.2	23.3	6.7	48.7
White	E. garzetta	250°C	30.9	58.7	24.3	17.2	23.3	6.5	41.8
White (mean)	E. garzetta	250°C	24.25	41.53	22.65	21.95	18.85	15.78	80.63

## Sheet: Fig. 3
Figure 3: HCl-AHPO-HPLC data for black, rufous and white feathers from extant birds with, and without, thermal treatment.
Feather colour	Species	Treatment	HCl-AHPO PTCA (ng/mg)	HCl-AHPO PDCA (ng/mg)	HCl-AHPO TTCA (ng/mg)	HCl-AHPO TDCA (ng/mg)	HCl-AHPO PTeCA (ng/mg)
Black	G. gallus	Untreated	330	58	11	24.7	419
Black	G. gallus	Untreated	527	75.7	11	34.2	327
Black	G. gallus	Untreated	337	120	21.9	52.4	499
Black	G. gallus	Untreated	612	73.2	20.2	94.2	557
Black	G. gallus	Untreated	508	86.7	20.2	64.1	411
Black (mean)	G. gallus	Untreated	462.8	82.72	16.86	53.92	442.6
Orange	G. gallus	Untreated	68.8	11.8	351	149	10.4
Orange	G. gallus	Untreated	67.7	21.7	361	168	13.9
Orange	G. gallus	Untreated	65.6	16.9	318	133	12.2
Orange	G. gallus	Untreated	43.1	9.7	336	96.7	4.4
Orange	G. gallus	Untreated	49.4	21.6	415	168	3.6
Orange (mean)	G. gallus	Untreated	58.92	16.34	356.2	142.94	8.9
White	E. garzetta	Untreated	2.4	2.1	11	6.2	3.5
White	E. garzetta	Untreated	2.4	2.1	11	6.2	3.5
White	E. garzetta	Untreated	3.6	1.4	5.6	4	2.9
White	E. garzetta	Untreated	3.6	1.4	5.6	4	2.9
White (mean)	E. garzetta	Untreated	3	1.75	8.3	5.1	3.2
Black	G. gallus	200°C	541	128	17.1	58.6	512
Black	G. gallus	200°C	519	145	11.4	87.4	389
Black	G. gallus	200°C	430	87.3	17.1	50.4	457
Black	G. gallus	200°C	732	88.8	40.5	106	657
Black	G. gallus	200°C	616	63.2	40.5	82.6	551
Black (mean)	G. gallus	200°C	567.6	102.46	25.32	77	513.2
Orange	G. gallus	200°C	20.8	6.4	262	153	13.9
Orange	G. gallus	200°C	27.8	9.5	285	176	10.4
Orange	G. gallus	200°C	33.8	11.1	296	236	7
Orange	G. gallus	200°C	43.6	19.8	567	261	23.2
Orange	G. gallus	200°C	50.3	22.1	523	377	20.3
Orange (mean)	G. gallus	200°C	35.26	13.78	386.6	240.6	14.96
White	E. garzetta	200°C	6.3	2.1	11.4	6.2	7
White	E. garzetta	200°C	7.4	2.1	11.4	6.2	7
White	E. garzetta	200°C	4.3	1.4	11.2	4	2.9
White	E. garzetta	200°C	4.3	1.4	8.4	4	2.9
White (mean)	E. garzetta	200°C	5.58	1.75	10.6	5.1	4.95
Black	G. gallus	250°C	227	110	22.8	46.2	223
Black	G. gallus	250°C	239	82.6	11.4	50.7	271
Black	G. gallus	250°C	309	126	11.4	55.2	312
Black	G. gallus	250°C	224	85.3	20.3	61	269
Black	G. gallus	250°C	448	137	30.4	107	449
Black (mean)	G. gallus	250°C	289.4	108.18	19.26	64.02	304.8
Orange	G. gallus	250°C	77.2	26.3	510	469	59.1
Orange	G. gallus	250°C	92.9	44.3	581	516	62.6
Orange	G. gallus	250°C	89.2	41.5	589	558	65.6
Orange	G. gallus	250°C	103	28.3	628	368	40.7
Orange	G. gallus	250°C	137	55.5	752	367	52.3
Orange (mean)	G. gallus	250°C	99.86	39.18	612	455.6	56.06
White	E. garzetta	250°C	78.1	31.1	11.4	6.2	52.2
White	E. garzetta	250°C	98	45.2	11.4	6.2	62.6
White	E. garzetta	250°C	37.4	33	10.1	15.8	26.1
White	E. garzetta	250°C	77.8	33.1	10.1	16	31.9
White (mean)	E. garzetta	250°C	72.83	35.6	10.75	11.05	43.2

## Sheet: Fig. 4
Figure 4: HCl-AHPO-HPLC data for fossil melanins.
Biota	Taxon	Specimen	Sample type	HCl-AHPO PTCA (ng/mg)	HCl-AHPO PDCA (ng/mg)	HCl-AHPO PTeCA (ng/mg)	HCl-AHPO PTeCA/PTCA	HCl-AHPO TTCA (ng/mg)	HCl-AHPO TDCA (ng/mg)	TTCA/TDCA
Jehol	Sinornithosaurus	IVPP V 12811	feather	4.78	0.83	7.66	1.6	3.13	1.13	2.77
Jehol	Sinornithosaurus	IVPP V 12811	feather	2.63	0.75	3.9	1.48	<0.5	<0.3	-
-	mean ± standard deviation	IVPP V 12811	feather	3.71 ± 1.08	0.79 ± 0.04	5.78 ± 1.88	1.54 ± 0.06	3.13 ± 0	1.13 ± 0	2.77 ± 0
Jehol	Confuciusornis	IVPP V 13171	feather	7.26	1.17	12.8	1.76	4.59	1.47	3.12
Jehol	Confuciusornis	IVPP V 13171	feather	4.17	0.87	7.24	1.74	<0.5	<0.3	-
-	mean ± standard deviation	IVPP V 13171	feather	5.72 ± 1.55	1.02 ± 0.15	10.02 ± 2.78	1.75 ± 0.01	4.59 ± 0	1.47 ± 0	3.12 ± 0
Jehol	Confuciusornis	CKGM F 6433	feather	1.51	0.29	2.59	1.72	0.73	0.25	2.92
Libros	Pelophylax pueyoi (tadpole)	CKGM F 6434	soft tissues	155	30.1	169	1.09	45.4	42.1	1.08
Libros	Pelophylax pueyoi (adult)	MNCN 63678	soft tissues	25.9	4.07	30.8	1.19	<0.5	4.07	-
Libros	Pelophylax pueyoi (adult)	MNCN 63678	soft tissues	21.6	4.79	21.5	1	<0.5	5.9	-
-	mean ± standard deviation	MNCN 63678	soft tissues	23.75 ± 3.05	4.43 ± 0.51	26.15 ± 6.58	1.09 ± 0.13	-	4.99 ± 1.29	-
Libros	Pelophylax pueyoi (adult)	MNCN 63694	soft tissues	7.51	2.31	12	1.6	<0.5	2.79	-
Libros	Pelophylax pueyoi (adult)	MNCN 63773	soft tissues	18.6	4.61	20	1.08	1.62	3.29	0.49

## Sheet: Table 1
Table 1: AHPO-HPLC data for total melanin marker concentrations (ng/mg) in black, rufous and white feathers.
Feather colour	Species	Treatment	AHPO Total EM markers	AHPO Total PM markers	AHPO total markers	HCl-AHPO total eumelanin	HCl-AHPO total phaeomelanin	HCl-AHPO total markers
Black	G. gallus	Untreated	1920	193.7	2113.7	807	35.7	842.7
Black	G. gallus	Untreated	1903.5	184.9	2088.4	929.7	45.2	974.9
Black	G. gallus	Untreated	2680	251.3	2931.3	956	74.3	1030.3
Black	G. gallus	Untreated	2407	229.1	2636.1	1242.2	114.4	1356.6
Black	G. gallus	Untreated	1956	227.6	2183.6	1005.7	84.3	1090
Black (mean)	G. gallus	Untreated	2173.3	217.32	2390.62	988.12	70.78	1058.9
Orange	G. gallus	Untreated	307	9983	10290	91	500	591
Orange	G. gallus	Untreated	419.1	10581	11000.1	103.3	529	632.3
Orange	G. gallus	Untreated	331.5	9643	9974.5	94.7	451	545.7
Orange	G. gallus	Untreated	225	6055.6	6280.6	57.2	432.7	489.9
Orange	G. gallus	Untreated	257.7	8822.3	9080	74.6	583	657.6
Orange (mean)	G. gallus	Untreated	308.06	9016.98	9325.04	84.16	499.14	583.3
White	E. garzetta	Untreated	21.3	35.4	56.7	8	17.2	25.2
White	E. garzetta	Untreated	21.3	34.2	55.5	8	17.2	25.2
White	E. garzetta	Untreated	16.3	21.8	38.1	7.9	9.6	17.5
White	E. garzetta	Untreated	19.2	22	41.2	7.9	9.6	17.5
White (mean)	E. garzetta	Untreated	19.53	28.35	47.88	7.95	13.4	21.35
Black	G. gallus	200°C	2431	245	2676	1181	75.7	1256.7
Black	G. gallus	200°C	1937	179.1	2116.1	1053	98.8	1151.8
Black	G. gallus	200°C	1609	221.2	1830.2	974.3	67.5	1041.8
Black	G. gallus	200°C	2777	421.5	3198.5	1477.8	146.5	1624.3
Black	G. gallus	200°C	1977	350.6	2327.6	1230.2	123.1	1353.3
Black (mean)	G. gallus	200°C	2146.2	283.48	2429.68	1183.26	102.32	1285.58
Orange	G. gallus	200°C	177.3	3548	3725.3	41.1	415	456.1
Orange	G. gallus	200°C	271.3	7096	7367.3	47.7	461	508.7
Orange	G. gallus	200°C	215.8	5689	5904.8	51.9	532	583.9
Orange	G. gallus	200°C	325.4	5482	5807.4	86.6	828	914.6
Orange	G. gallus	200°C	300.4	5718	6018.4	92.7	900	992.7
Orange (mean)	G. gallus	200°C	258.04	5506.6	5764.64	64	627.2	691.2
White	E. garzetta	200°C	25.2	47.7	72.9	15.4	17.6	33
White	E. garzetta	200°C	25.2	50	75.2	16.5	17.6	34.1
White	E. garzetta	200°C	16.3	33.3	49.6	8.6	15.2	23.8
White	E. garzetta	200°C	20.9	31.7	52.6	8.6	12.4	21
White (mean)	E. garzetta	200°C	21.9	40.68	62.58	12.28	15.7	27.975
Black	G. gallus	250°C	744	349.8	1093.8	560	69	629
Black	G. gallus	250°C	952	347.3	1299.3	592.6	62.1	654.7
Black	G. gallus	250°C	697	300.9	997.9	747	66.6	813.6
Black	G. gallus	250°C	542	368.8	910.8	578.3	81.3	659.6
Black	G. gallus	250°C	1160	452	1612	1034	137.4	1171.4
Black (mean)	G. gallus	250°C	819	363.76	1182.76	702.38	83.28	785.66
Orange	G. gallus	250°C	167	2405	2572	162.6	979	1141.6
Orange	G. gallus	250°C	258.8	2341	2599.8	199.8	1097	1296.8
Orange	G. gallus	250°C	270	2870	3140	196.3	1147	1343.3
Orange	G. gallus	250°C	211.6	2390	2601.6	172	996	1168
Orange	G. gallus	250°C	268.3	1640	1908.3	244.8	1119	1363.8
Orange (mean)	G. gallus	250°C	235.14	2329.2	2564.34	195.1	1067.6	1262.7
White	E. garzetta	250°C	54	276	330	161.4	17.6	179
White	E. garzetta	250°C	54	316.7	370.7	205.8	17.6	223.4
White	E. garzetta	250°C	117.6	131.7	249.3	96.5	25.9	122.4
White	E. garzetta	250°C	112.9	121.1	234	142.8	26.1	168.9
White (mean)	E. garzetta	250°C	84.63	211.38	296	151.63	21.8	173.425

## Sheet: Table 2
Table 2: AHPO-HPLC data for individual melanin marker concentrations (ng/mg) in black, rufous and white feathers.
Feather colour	Species	Treatment	Soluene-350 Solubilization A500 (1/mg)	Soluene-350 Solubilization A650 (1/mg)	Soluene-350 Solubilization A650/A500 (1/mg)	AHPO PTCA (ng/mg)	AHPO PDCA (ng/mg)	AHPO TTCA (ng/mg)	AHPO TDCA (ng/mg)	AHPO PTeCA (ng/mg)	HI Hydrolysis 4-AHP (ng/mg)	HI Hydrolysis BZ (ng/mg)	HCl-AHPO PTCA (ng/mg)	HCl-AHPO PDCA (ng/mg)	HCl-AHPO TTCA (ng/mg)	HCl-AHPO TDCA (ng/mg)	HCl-AHPO PTeCA (ng/mg)
Black	G. gallus	Untreated	0.995	0.295	0.296482	1350	146	76.2	90.4	424	6	8.9	330	58	11	24.7	419
Black	G. gallus	Untreated	0.735	0.229	0.311565	1409	88.5	54.2	87.6	406	9.7	8.9	527	75.7	11	34.2	327
Black	G. gallus	Untreated	1.209	0.363	0.300248	1869	198	120	103	613	8.4	8.9	337	120	21.9	52.4	499
Black	G. gallus	Untreated	-	-	-	1660	147	121	51.6	600	39.8	7	612	73.2	20.2	94.2	557
Black	G. gallus	Untreated	-	-	-	1365	109	134	43	482	34.5	7	508	86.7	20.2	64.1	411
Black (mean)	G. gallus	Untreated	0.979667	0.295667	0.302765	1530.6	137.7	101.08	75.12	505	19.68	8.14	462.8	82.72	16.86	53.92	442.6
Orange	G. gallus	Untreated	0.397	0.039	0.0982368	224	69.9	1066	181	13.1	4841	2377	68.8	11.8	351	149	10.4
Orange	G. gallus	Untreated	0.397	0.039	0.0982368	291	115	1212	216	13.1	4726	2845	67.7	21.7	361	168	13.9
Orange	G. gallus	Untreated	0.349	0.033	0.0945559	254	64.4	1060	170	13.1	4330	2668	65.6	16.9	318	133	12.2
Orange	G. gallus	Untreated	-	-	-	137	67.6	713	51.6	20.4	2302	2060	43.1	9.7	336	96.7	4.4
Orange	G. gallus	Untreated	-	-	-	138	111	1110	77.3	8.7	3338	3038	49.4	21.6	415	168	3.6
Orange (mean)	G. gallus	Untreated	0.381	0.037	0.0970098	208.8	85.58	1032.2	139.18	13.68	3907.4	2597.6	58.92	16.34	356.2	142.94	8.9
White	E. garzetta	Untreated	-	-	-	6.4	1.8	14	2.2	13.1	4.8	8.9	2.4	2.1	11	6.2	3.5
White	E. garzetta	Untreated	-	-	-	6.4	1.8	14	2.2	13.1	3.6	8.9	2.4	2.1	11	6.2	3.5
White	E. garzetta	Untreated	-	-	-	7.4	3.1	6.1	4.3	5.8	1.1	7	3.6	1.4	5.6	4	2.9
White	E. garzetta	Untreated	-	-	-	7.4	3.1	6.1	4.3	8.7	1	7	3.6	1.4	5.6	4	2.9
White (mean)	E. garzetta	Untreated	-	-	-	6.9	2.45	10.05	3.25	10.18	2.63	7.95	3	1.75	8.3	5.1	3.2
Black	G. gallus	200°C	-	-	-	1642	218	79.9	126	571	13.1	8.9	541	128	17.1	58.6	512
Black	G. gallus	200°C	-	-	-	1425	117	40.7	91.3	395	13.1	8.9	519	145	11.4	87.4	389
Black	G. gallus	200°C	-	-	-	1074	165	53.3	122	370	13.7	8.9	430	87.3	17.1	50.4	457
Black	G. gallus	200°C	-	-	-	1725	251	97.2	241	801	45.6	13.9	732	88.8	40.5	106	657
Black	G. gallus	200°C	-	-	-	1269	240	72.9	189	468	53.4	13.9	616	63.2	40.5	82.6	551
Black (mean)	G. gallus	200°C	-	-	-	1427	198.2	68.8	153.86	521	27.78	10.9	567.6	102.46	25.32	77	513.2
Orange	G. gallus	200°C	-	-	-	126	38.2	692	343	13.1	1116	1014	20.8	6.4	262	153	13.9
Orange	G. gallus	200°C	-	-	-	181	64.9	1163	504	25.4	2396	2223	27.8	9.5	285	176	10.4
Orange	G. gallus	200°C	-	-	-	153	37.4	828	335	25.4	2148	1618	33.8	11.1	296	236	7
Orange	G. gallus	200°C	-	-	-	140	165	1470	785	20.4	1166	1571	43.6	19.8	567	261	23.2
Orange	G. gallus	200°C	-	-	-	131	149	1592	808	20.4	1187	1641	50.3	22.1	523	377	20.3
Orange (mean)	G. gallus	200°C	-	-	-	146.2	90.9	1149	555	20.94	1602.6	1613.4	35.26	13.78	386.6	240.6	14.96
White	E. garzetta	200°C	-	-	-	7.7	4.8	22.7	4.5	12.7	1.8	8.9	6.3	2.1	11.4	6.2	7
White	E. garzetta	200°C	-	-	-	7.7	4.8	22.7	4.5	12.7	3.5	8.9	7.4	2.1	11.4	6.2	7
White	E. garzetta	200°C	-	-	-	7.4	3.1	6.1	4.3	5.8	2.5	7	4.3	1.4	11.2	4	2.9
White	E. garzetta	200°C	-	-	-	7.4	7.7	6.1	4.3	5.8	2.1	7	4.3	1.4	8.4	4	2.9
White (mean)	E. garzetta	200°C	-	-	-	7.55	5.1	14.4	4.4	9.25	2.48	7.95	5.58	1.75	10.6	5.1	4.95
Black	G. gallus	250°C	-	-	-	367	212	54.2	119	165	18.3	107	227	110	22.8	46.2	223
Black	G. gallus	250°C	-	-	-	355	277	57.2	86.6	320	17.7	142	239	82.6	11.4	50.7	271
Black	G. gallus	250°C	-	-	-	304	253	69.3	80.9	140	21	88.9	309	126	11.4	55.2	312
Black	G. gallus	250°C	-	-	-	203	146	24.3	85.9	193	27.6	209	224	85.3	20.3	61	269
Black	G. gallus	250°C	-	-	-	608	240	48.6	172	312	41.7	153	448	137	30.4	107	449
Black (mean)	G. gallus	250°C	-	-	-	367.4	225.6	50.72	108.88	226	25.26	139.98	289.4	108.18	19.26	64.02	304.8
Orange	G. gallus	250°C	-	-	-	34.4	103	696	646	29.6	356	551	77.2	26.3	510	469	59.1
Orange	G. gallus	250°C	-	-	-	61	156	781	633	41.8	318	462	92.9	44.3	581	516	62.6
Orange	G. gallus	250°C	-	-	-	144	87.8	818	829	38.2	390	676	89.2	41.5	589	558	65.6
Orange	G. gallus	250°C	-	-	-	50.3	103	607	636	58.3	373	594	103	28.3	628	368	40.7
Orange	G. gallus	250°C	-	-	-	109	101	461	489	58.3	185	384	137	55.5	752	367	52.3
Orange (mean)	G. gallus	250°C	-	-	-	79.74	110.16	672.6	646.6	45.24	324.4	533.4	99.86	39.18	612	455.6	56.06
White	E. garzetta	250°C	-	-	-	15.4	24.2	21	26.7	14.4	21.9	107	78.1	31.1	11.4	6.2	52.2
White	E. garzetta	250°C	-	-	-	15.4	24.2	21	26.7	14.4	28	125	98	45.2	11.4	6.2	62.6
White	E. garzetta	250°C	-	-	-	35.3	59	24.3	17.2	23.3	6.7	48.7	37.4	33	10.1	15.8	26.1
White	E. garzetta	250°C	-	-	-	30.9	58.7	24.3	17.2	23.3	6.5	41.8	77.8	33.1	10.1	16	31.9
White (mean)	E. garzetta	250°C	-	-	-	24.25	41.53	22.65	21.95	18.85	15.78	80.63	72.83	35.6	10.75	11.05	43.2

## Sheet: Table 4
Table 4: HCl-AHPO-HPLC data for individual melanin marker concentrations (ng/mg) in fossil soft tissues and host sediments.
Biota	Taxon	Specimen	PTCA (ng/mg)	PDCA (ng/mg)	PTeCA (ng/mg)	PTeCA/PTCA	TTCA (ng/mg)	TDCA (ng/mg)	TTCA/TDCA
Jehol	Sinornithosaurus	IVPP V 12811	4.78	0.83	7.66	1.6	3.13	1.13	2.77
Jehol	Sinornithosaurus	IVPP V 12811	2.63	0.75	3.9	1.48	<0.50	<0.30	-
-	mean ± standard deviation	IVPP V 12811	3.71 ± 1.08	0.79 ± 0.04	5.78 ± 1.88	1.54 ± 0.06	3.13 ± 0	1.13 ± 0	2.77 ± 0
Jehol	Sinornithosaurus	IVPP V 12811	1.05	0.52	2.26	2.15	<0.30	<0.20	-
Jehol	Confuciusornis	IVPP V 13171	7.26	1.17	12.8	1.76	4.59	1.47	3.12
Jehol	Confuciusornis	IVPP V 13171	4.17	0.87	7.24	1.74	<0.50	<0.30	-
-	mean ± standard deviation	IVPP V 13171	5.72 ± 1.55	1.02 ± 0.15	10.02 ± 2.78	1.75 ± 0.01	4.59 ± 0	1.47 ± 0	3.12 ± 0
Jehol	Confuciusornis	CKGM F 6433	1.51	0.29	2.59	1.72	0.73	0.25	2.92
Jehol	Confuciusornis	CKGM F 6433	0.7	0.16	1.14	1.63	0.11	0.2	0.55
Jehol	mean ± standard deviation	-	4.07 ± 2.67	0.78 ± 0.43	6.84 ± 4.52	1.66 ± 0.68	2.82 ± 2.13	0.95 ± 0.70	2.94 ± 0.18
Libros	Pelophylax pueyoi (tadpole)	CKGM F 6434	155	30.1	169	1.09	45.4	42.1	1.08
Libros	Pelophylax pueyoi (tadpole)	CKGM F 6434	4.84	5.42	13.4	2.77	11.4	5.29	2.16
Libros	Pelophylax pueyoi (adult)	MNCN 63678	25.9	4.07	30.8	1.19	<0.50	4.07	-
Libros	Pelophylax pueyoi (adult)	MNCN 63678	21.6	4.79	21.5	1	<0.50	5.9	-
-	mean ± standard deviation	MNCN 63678	23.75 ± 3.05	4.43 ± 0.51	26.15 ± 6.58	1.09 ± 0.13	-	4.99 ± 1.29	-
Libros	Pelophylax pueyoi (adult)	MNCN 63694	7.51	2.31	12	1.6	<0.50	2.79	-
Libros	Pelophylax pueyoi (adult)	MNCN 63773	18.6	4.61	20	1.08	1.62	3.29	0.49
Libros	mean ± standard deviation	-	18.4 ± 7.86	3.95 ± 1.13	21.08 ± 7.71	1.21 ± 0.27	-	4.01 ± 1.36	-

## Sheet: Fig. S2
Figure S2: AHPO- and HI-HPLC data for black, rufous and white feathers from extant birds with, and without, thermal treatment.
Feather colour	Species	Treatment	AHPO PTCA (ng/mg)	AHPO PDCA (ng/mg)	AHPO TTCA (ng/mg)	AHPO TDCA (ng/mg)	AHPO PTeCA (ng/mg)	HI Hydrolysis 4-AHP (ng/mg)	HI Hydrolysis BZ (ng/mg)
Black	G. gallus	Untreated	1350	146	76.2	90.4	424	6	8.9
Black	G. gallus	Untreated	1409	88.5	54.2	87.6	406	9.7	8.9
Black	G. gallus	Untreated	1869	198	120	103	613	8.4	8.9
Black	G. gallus	Untreated	1660	147	121	51.6	600	39.8	7
Black	G. gallus	Untreated	1365	109	134	43	482	34.5	7
Black (mean)	G. gallus	Untreated	1530.6	137.7	101.08	75.12	505	19.68	8.14
Orange	G. gallus	Untreated	224	69.9	1066	181	13.1	4841	2377
Orange	G. gallus	Untreated	291	115	1212	216	13.1	4726	2845
Orange	G. gallus	Untreated	254	64.4	1060	170	13.1	4330	2668
Orange	G. gallus	Untreated	137	67.6	713	51.6	20.4	2302	2060
Orange	G. gallus	Untreated	138	111	1110	77.3	8.7	3338	3038
Orange (mean)	G. gallus	Untreated	208.8	85.58	1032.2	139.18	13.68	3907.4	2597.6
White	E. garzetta	Untreated	6.4	1.8	14	2.2	13.1	4.8	8.9
White	E. garzetta	Untreated	6.4	1.8	14	2.2	13.1	3.6	8.9
White	E. garzetta	Untreated	7.4	3.1	6.1	4.3	5.8	1.1	7
White	E. garzetta	Untreated	7.4	3.1	6.1	4.3	8.7	1	7
White (mean)	E. garzetta	Untreated	6.9	2.45	10.05	3.25	10.18	2.63	7.95
Black	G. gallus	200°C	1642	218	79.9	126	571	13.1	8.9
Black	G. gallus	200°C	1425	117	40.7	91.3	395	13.1	8.9
Black	G. gallus	200°C	1074	165	53.3	122	370	13.7	8.9
Black	G. gallus	200°C	1725	251	97.2	241	801	45.6	13.9
Black	G. gallus	200°C	1269	240	72.9	189	468	53.4	13.9
Black (mean)	G. gallus	200°C	1427	198.2	68.8	153.86	521	27.78	10.9
Orange	G. gallus	200°C	126	38.2	692	343	13.1	1116	1014
Orange	G. gallus	200°C	181	64.9	1163	504	25.4	2396	2223
Orange	G. gallus	200°C	153	37.4	828	335	25.4	2148	1618
Orange	G. gallus	200°C	140	165	1470	785	20.4	1166	1571
Orange	G. gallus	200°C	131	149	1592	808	20.4	1187	1641
Orange (mean)	G. gallus	200°C	146.2	90.9	1149	555	20.94	1602.6	1613.4
White	E. garzetta	200°C	7.7	4.8	22.7	4.5	12.7	1.8	8.9
White	E. garzetta	200°C	7.7	4.8	22.7	4.5	12.7	3.5	8.9
White	E. garzetta	200°C	7.4	3.1	6.1	4.3	5.8	2.5	7
White	E. garzetta	200°C	7.4	7.7	6.1	4.3	5.8	2.1	7
White (mean)	E. garzetta	200°C	7.55	5.1	14.4	4.4	9.25	2.48	7.95
Black	G. gallus	250°C	367	212	54.2	119	165	18.3	107
Black	G. gallus	250°C	355	277	57.2	86.6	320	17.7	142
Black	G. gallus	250°C	304	253	69.3	80.9	140	21	88.9
Black	G. gallus	250°C	203	146	24.3	85.9	193	27.6	209
Black	G. gallus	250°C	608	240	48.6	172	312	41.7	153
Black (mean)	G. gallus	250°C	367.4	225.6	50.72	108.88	226	25.26	139.98
Orange	G. gallus	250°C	34.4	103	696	646	29.6	356	551
Orange	G. gallus	250°C	61	156	781	633	41.8	318	462
Orange	G. gallus	250°C	144	87.8	818	829	38.2	390	676
Orange	G. gallus	250°C	50.3	103	607	636	58.3	373	594
Orange	G. gallus	250°C	109	101	461	489	58.3	185	384
Orange (mean)	G. gallus	250°C	79.74	110.16	672.6	646.6	45.24	324.4	533.4
White	E. garzetta	250°C	15.4	24.2	21	26.7	14.4	21.9	107
White	E. garzetta	250°C	15.4	24.2	21	26.7	14.4	28	125
White	E. garzetta	250°C	35.3	59	24.3	17.2	23.3	6.7	48.7
White	E. garzetta	250°C	30.9	58.7	24.3	17.2	23.3	6.5	41.8
White (mean)	E. garzetta	250°C	24.25	41.53	22.65	21.95	18.85	15.78	80.63

## Sheet: Fig. S3
Figure S3: HCl-AHPO-HPLC data for black, rufous and white feathers from extant birds with, and without, thermal treatment.
Feather colour	Species	Treatment	HCl-AHPO PTCA (ng/mg)	HCl-AHPO PDCA (ng/mg)	HCl-AHPO TTCA (ng/mg)	HCl-AHPO TDCA (ng/mg)	HCl-AHPO PTeCA (ng/mg)
Black	G. gallus	Untreated	330	58	11	24.7	419
Black	G. gallus	Untreated	527	75.7	11	34.2	327
Black	G. gallus	Untreated	337	120	21.9	52.4	499
Black	G. gallus	Untreated	612	73.2	20.2	94.2	557
Black	G. gallus	Untreated	508	86.7	20.2	64.1	411
Black (mean)	G. gallus	Untreated	462.8	82.72	16.86	53.92	442.6
Orange	G. gallus	Untreated	68.8	11.8	351	149	10.4
Orange	G. gallus	Untreated	67.7	21.7	361	168	13.9
Orange	G. gallus	Untreated	65.6	16.9	318	133	12.2
Orange	G. gallus	Untreated	43.1	9.7	336	96.7	4.4
Orange	G. gallus	Untreated	49.4	21.6	415	168	3.6
Orange (mean)	G. gallus	Untreated	58.92	16.34	356.2	142.94	8.9
White	E. garzetta	Untreated	2.4	2.1	11	6.2	3.5
White	E. garzetta	Untreated	2.4	2.1	11	6.2	3.5
White	E. garzetta	Untreated	3.6	1.4	5.6	4	2.9
White	E. garzetta	Untreated	3.6	1.4	5.6	4	2.9
White (mean)	E. garzetta	Untreated	3	1.75	8.3	5.1	3.2
Black	G. gallus	200°C	541	128	17.1	58.6	512
Black	G. gallus	200°C	519	145	11.4	87.4	389
Black	G. gallus	200°C	430	87.3	17.1	50.4	457
Black	G. gallus	200°C	732	88.8	40.5	106	657
Black	G. gallus	200°C	616	63.2	40.5	82.6	551
Black (mean)	G. gallus	200°C	567.6	102.46	25.32	77	513.2
Orange	G. gallus	200°C	20.8	6.4	262	153	13.9
Orange	G. gallus	200°C	27.8	9.5	285	176	10.4
Orange	G. gallus	200°C	33.8	11.1	296	236	7
Orange	G. gallus	200°C	43.6	19.8	567	261	23.2
Orange	G. gallus	200°C	50.3	22.1	523	377	20.3
Orange (mean)	G. gallus	200°C	35.26	13.78	386.6	240.6	14.96
White	E. garzetta	200°C	6.3	2.1	11.4	6.2	7
White	E. garzetta	200°C	7.4	2.1	11.4	6.2	7
White	E. garzetta	200°C	4.3	1.4	11.2	4	2.9
White	E. garzetta	200°C	4.3	1.4	8.4	4	2.9
White (mean)	E. garzetta	200°C	5.58	1.75	10.6	5.1	4.95
Black	G. gallus	250°C	227	110	22.8	46.2	223
Black	G. gallus	250°C	239	82.6	11.4	50.7	271
Black	G. gallus	250°C	309	126	11.4	55.2	312
Black	G. gallus	250°C	224	85.3	20.3	61	269
Black	G. gallus	250°C	448	137	30.4	107	449
Black (mean)	G. gallus	250°C	289.4	108.18	19.26	64.02	304.8
Orange	G. gallus	250°C	77.2	26.3	510	469	59.1
Orange	G. gallus	250°C	92.9	44.3	581	516	62.6
Orange	G. gallus	250°C	89.2	41.5	589	558	65.6
Orange	G. gallus	250°C	103	28.3	628	368	40.7
Orange	G. gallus	250°C	137	55.5	752	367	52.3
Orange (mean)	G. gallus	250°C	99.86	39.18	612	455.6	56.06
White	E. garzetta	250°C	78.1	31.1	11.4	6.2	52.2
White	E. garzetta	250°C	98	45.2	11.4	6.2	62.6
White	E. garzetta	250°C	37.4	33	10.1	15.8	26.1
White	E. garzetta	250°C	77.8	33.1	10.1	16	31.9
White (mean)	E. garzetta	250°C	72.83	35.6	10.75	11.05	43.2

## Sheet: Fig. S14
Figure S14: AHPO- and HI-HPLC data for rufous feathers from the domestic chicken (Gallus gallus) matured at 100°C.
Feather colour	Species	Treatment	AHPO PTCA (ng/mg)	AHPO PDCA (ng/mg)	AHPO TTCA (ng/mg)	AHPO TDCA (ng/mg)	AHPO PTeCA (ng/mg)	HI Hydrolysis 4-AHP (ng/mg)	HI Hydrolysis 3-AHP (ng/mg)	HI Hydrolysis BZ (ng/mg)
Orange	G. gallus	100°C	262	147	1331	94.2	40.8	3642	1425	3702
Orange	G. gallus	100°C	177	111	1175	94.2	11.7	2264	1071	2165
Orange	G. gallus	100°C	309	169	1678	123	17.5	4053	1682	4190
Orange (mean)	G. gallus	100°C	249.33	142.33	1394.67	103.8	23.33	3319.67	1392.67	3352.33

## Sheet: Fig. S15
Figure S15: HCl-AHPO-HPLC data for rufous feathers from the domestic chicken (Gallus gallus) matured at 100°C.
Feather colour	Species	Treatment	HCl-AHPO PTCA (ng/mg)	HCl-AHPO PDCA (ng/mg)	HCl-AHPO TTCA (ng/mg)	HCl-AHPO TDCA (ng/mg)	HCl-AHPO PTeCA (ng/mg)
Orange	G. gallus	100°C	76.5	25.3	615	225	20.3
Orange	G. gallus	100°C	43.2	25.3	509	230	11.6
Orange	G. gallus	100°C	76	37.2	699	276	14.5
Orange (mean)	G. gallus	100°C	65.23	29.27	607.67	243.67	15.47

[truncated: 2 more sheets: Fig. S16, Table S2]
